# Supplementary material for: Fetal Hepatic Lipidome Is More Greatly Affected by Maternal Rate of Gain Compared with Vitamin and Mineral Supplementation at day 83 of Gestation
Source: Metabolites. 2023 Jan 25;13(2):175. doi: 10.3390/metabo13020175 (PMC9961797; doi:10.3390/metabo13020175)
Supplement: Supplementary file 1 [file metabolites-13-00175-s001.zip]

Archive with 2 entries (2 files):
- Supplementary Figure S1. Lipidomics BOX PLOTS.pptx
- Supplementary Table S1.xlsx
