# Supplementary material for: Fetal Hepatic Lipidome Is More Greatly Affected by Maternal Rate of Gain Compared with Vitamin and Mineral Supplementation at day 83 of Gestation
Source: Metabolites. 2023 Jan 25;13(2):175. doi: 10.3390/metabo13020175 (PMC9961797; doi:10.3390/metabo13020175)
Supplement: Supplementary file 1 [file metabolites-13-00175-s001.zip › Supplementary Table S1.xlsx]

## Sheet: Sheet1
						Fold Change
			Two-Way ANOVA Main Effects			Two-Way ANOVA Contrasts						Mean Values
			Gain	Vitamin	Gain: Vitamin	NOVTM-MG	VTM-LG	NOVTM-MG	VTM-MG	VTM-MG	VTM-MG	LG	MG	NOVTM	VTM	NOVTM-LG	VTM-LG	NOVTM-MG	VTM-MG
	Sub Pathway	Biochemical Name				NOVTM-LG	NOVTM-LG	VTM-LG	NOVTM-LG	VTM-LG	NOVTM-MG									X
	Fatty Acid Synthesis	malonylcarnitine	0.8518	0.6004	0.5273	0.9	1.02	0.88	1.58	1.55	1.75	1.2465	1.5093	1.1736	1.5865	1.233	1.26	1.1141	1.9539
		malonate	0.7489	0.5443	0.3604	0.92	0.88	1.05	0.94	1.07	1.02	0.9631	0.954	0.9853	0.9305	1.0255	0.9007	0.9451	0.964
	Fatty Acid Metabolism	acetyl CoA	0.1678	0.9768	0.3412	1	0.74	1.36	1.09	1.47	1.09	0.8282	0.9923	0.9536	0.8595	0.9538	0.7025	0.9535	1.036
		arachidonoyl CoA	0.202	0.9156	0.7691	0.89	0.98	0.91	0.89	0.91	1.01	1.0892	0.98	1.0395	1.0327	1.1019	1.0766	0.977	0.9834
	Short Chain Fatty Acid	butyrate/isobutyrate (4:0)	0.8982	0.5887	0.7815	0.98	1.07	0.92	1.05	0.98	1.07	0.9424	0.9229	0.9028	0.9647	0.9111	0.9736	0.8945	0.9548
	Medium Chain Fatty Acid	caproate (6:0)	0.7233	0.977	0.4823	1	1.06	0.95	0.9	0.85	0.9	1.0399	0.9659	1.0112	0.9963	1.0102	1.0696	1.0123	0.9137
		heptanoate (7:0)	0.1832	0.6258	0.1356	0.75	0.9	0.84	0.91	1.02	1.22	1.1756	1.0238	1.0839	1.1209	1.2397	1.1116	0.9282	1.1313
		caprylate (8:0)	0.9963	0.6044	0.7821	1	0.97	1.02	0.94	0.97	0.94	1.0258	1.0087	1.0381	0.9957	1.0393	1.0122	1.0368	0.977
		pelargonate (9:0)	0.0264	0.6416	0.7231	0.89	1	0.88	0.81	0.81	0.92	1.0995	0.9361	1.0356	1.0037	1.0987	1.1002	0.9725	0.8952
		caprate (10:0)	0.4288	0.4936	0.8032	0.95	1.02	0.94	1	0.98	1.05	1.0005	0.9682	0.9694	1.0011	0.9919	1.009	0.9469	0.9921
		(2 or 3)-decenoate (10:1n7 or n8)	0.0038	0.6474	0.2416	0.75	1.32	0.57	0.67	0.51	0.9	1.1675	0.7205	0.8832	1.0215	1.0086	1.3265	0.7578	0.6784
		10-undecenoate (11:1n1)	0.4096	0.6329	0.9492	0.91	1.13	0.81	0.94	0.83	1.03	0.9679	0.8395	0.8681	0.9451	0.9071	1.0287	0.8292	0.8512
		5-dodecenoate (12:1n7)	0.633	0.9263	0.5255	0.9	0.93	0.97	0.93	1	1.04	1.0891	1.0333	1.0727	1.0506	1.1299	1.0482	1.0155	1.0534
	Long Chain Saturated Fatty Acid	myristate (14:0)	0.1252	0.5	0.9073	0.7	0.85	0.82	0.61	0.71	0.87	1.4457	1.0225	1.3262	1.1491	1.5613	1.3302	1.091	0.9455
		palmitate (16:0)	0.0861	0.6729	0.8515	0.68	0.9	0.76	0.63	0.7	0.92	1.409	0.9769	1.2509	1.1442	1.4865	1.3315	1.0154	0.9335
		margarate (17:0)	0.9661	0.5368	0.6397	0.98	0.95	1.03	0.85	0.9	0.87	1.164	1.0945	1.1805	1.0771	1.195	1.133	1.1659	1.0142
		stearate (18:0)	0.2467	0.8565	0.756	0.83	0.96	0.86	0.79	0.82	0.95	1.2831	1.0591	1.197	1.1503	1.3086	1.2576	1.0854	1.0296
		nonadecanoate (19:0)	0.4009	0.5739	0.707	1.07	0.96	1.12	0.96	1	0.9	1.0881	1.1333	1.1514	1.0662	1.1116	1.0646	1.1912	1.0681
		arachidate (20:0)	0.2809	0.8201	0.7673	0.87	0.95	0.91	0.82	0.86	0.95	1.1635	1.006	1.1107	1.0619	1.1905	1.1366	1.031	0.9779
		behenate (22:0)*	0.3024	0.4666	0.9745	0.83	0.98	0.85	0.9	0.92	1.08	1.1388	0.9898	1.0523	1.0814	1.1516	1.126	0.9529	1.0313
	Long Chain Monounsaturated Fatty Acid	myristoleate (14:1n5)	0.1867	0.5608	0.6784	0.79	0.9	0.87	0.64	0.71	0.82	1.2969	0.9827	1.219	1.0653	1.363	1.2309	1.0749	0.8789
		palmitoleate (16:1n7)	0.1151	0.4932	0.9115	0.55	0.74	0.74	0.45	0.6	0.81	1.8113	1.0447	1.6146	1.253	2.0822	1.5404	1.1471	0.9296
		10-heptadecenoate (17:1n7)	0.1449	0.5256	0.7139	0.64	0.84	0.76	0.52	0.62	0.82	1.6603	1.0542	1.4789	1.2462	1.8043	1.5162	1.1535	0.9425
		oleate/vaccenate (18:1)	0.016	0.6802	0.7475	0.51	0.84	0.61	0.44	0.53	0.87	1.8111	0.9425	1.4874	1.2853	1.9712	1.6511	1.0035	0.8737
		10-nonadecenoate (19:1n9)	0.0375	0.4236	0.5913	0.67	0.9	0.75	0.55	0.62	0.82	1.5316	0.9971	1.3533	1.1858	1.6163	1.4469	1.0903	0.8922
		eicosenoate (20:1)	0.016	0.5678	0.7268	0.56	0.84	0.67	0.48	0.57	0.86	1.6582	0.9398	1.4058	1.207	1.8036	1.5128	1.0081	0.863
		erucate (22:1n9)	0.068	0.7258	0.9463	0.76	0.97	0.79	0.78	0.8	1.02	1.1734	0.9163	1.0506	1.0463	1.1928	1.154	0.9085	0.9252
		nervonate (24:1n9)*	0.7309	0.0852	0.3901	0.71	1.05	0.67	1.07	1.02	1.52	1.1509	0.9882	0.9592	1.1912	1.1244	1.1774	0.7939	1.2067
	Long Chain Polyunsaturated Fatty Acid (n3 and n6)	tetradecadienoate (14:2)*	0.2895	0.3803	0.3216	1.31	1.06	1.24	1.02	0.96	0.77	1.0204	1.1629	1.1468	1.0292	0.9913	1.0496	1.3023	1.0062
		stearidonate (18:4n3)	6.1727e-06	0.3999	0.7516	3.35	1.14	2.94	2.39	2.09	0.71	0.5471	1.4811	1.1122	0.8829	0.5111	0.5832	1.7132	1.22
		eicosapentaenoate (EPA; 20:5n3)	2.274e-05	0.409	0.8541	1.78	0.51	3.49	1.43	2.81	0.81	0.7676	1.642	1.4113	0.9604	1.017	0.5181	1.8056	1.4579
		heneicosapentaenoate (21:5n3)	0.0009	0.5073	0.6814	1.78	0.89	2	1.36	1.53	0.76	0.7736	1.295	1.1387	0.9084	0.8189	0.7284	1.4585	1.1109
		docosapentaenoate (n3 DPA; 22:5n3)	9.4481e-05	0.312	0.8582	1.81	0.68	2.67	1.38	2.03	0.76	0.7467	1.4304	1.25	0.8975	0.8898	0.6036	1.6101	1.2281
		docosahexaenoate (DHA; 22:6n3)	0.0366	0.3888	0.8576	1.05	0.64	1.64	0.86	1.34	0.82	1.0635	1.2446	1.3291	0.9634	1.2969	0.8301	1.3613	1.1133
		nisinate (24:6n3)	0.0036	0.1603	0.7965	1.39	0.6	2.32	0.92	1.53	0.66	0.9998	1.4588	1.4938	0.9356	1.2519	0.7476	1.7357	1.1472
		linoleate (18:2n6)	0.6402	0.3011	0.8975	0.88	0.73	1.19	0.67	0.92	0.77	1.4245	1.2814	1.5419	1.1572	1.644	1.205	1.4398	1.1033
		linolenate [alpha or gamma; (18:3n3 or 6)]	0.2335	0.3865	0.9315	0.58	0.7	0.83	0.45	0.65	0.78	1.8237	1.1199	1.6957	1.2554	2.1408	1.5065	1.2506	0.9729
		dihomo-linoleate (20:2n6)	0.0014	0.5078	0.8063	0.45	0.79	0.58	0.39	0.49	0.86	1.7003	0.8065	1.3821	1.1434	1.9007	1.4999	0.8635	0.7424
		dihomo-linolenate (20:3n3 or n6)	0.9193	0.5639	0.7138	0.86	0.84	1.02	0.71	0.84	0.83	1.3672	1.1698	1.3816	1.1545	1.4887	1.2456	1.2744	1.052
		arachidonate (20:4n6)	0.2515	0.6282	0.6036	0.73	0.85	0.86	0.59	0.7	0.81	1.4837	1.0677	1.3892	1.1677	1.6075	1.3599	1.1709	0.9515
		docosatrienoate (22:3n6)*	2.4579e-06	0.771	0.7496	0.24	0.83	0.29	0.21	0.26	0.89	2.5645	0.635	1.7324	1.5159	2.7968	2.3321	0.6681	0.5977
		adrenate (22:4n6)	0.0928	0.4252	0.1825	0.79	1.09	0.73	0.55	0.51	0.7	1.5578	1.0135	1.3356	1.2487	1.4894	1.6262	1.1819	0.824
		docosapentaenoate (n6 DPA; 22:5n6)	1.4251e-07	0.957	0.2542	0.27	1.06	0.26	0.22	0.21	0.8	2.6051	0.6302	1.6145	1.679	2.5336	2.6766	0.6954	0.5568
		docosadienoate (22:2n6)	0.0002	0.5684	0.8519	0.39	0.77	0.5	0.34	0.44	0.88	1.949	0.8092	1.5274	1.2556	2.1985	1.6995	0.8564	0.7561
		mead acid (20:3n9)	5.6534e-06	0.9696	0.9078	0.17	0.71	0.24	0.18	0.25	1.03	3.8187	0.77	2.6083	2.0515	4.4575	3.1799	0.7591	0.7821
	Fatty Acid, Branched	(14 or 15)-methylpalmitate (a17:0 or i17:0)	0.1144	0.4007	0.4969	0.79	0.93	0.84	0.65	0.69	0.82	1.2825	0.9571	1.1865	1.0587	1.3284	1.2366	1.0446	0.8586
		(16 or 17)-methylstearate (a19:0 or i19:0)	0.0606	0.2502	0.3566	0.86	0.97	0.9	0.67	0.7	0.78	1.3215	1.041	1.2536	1.1129	1.3448	1.2982	1.1624	0.9045
	Fatty Acid, Dicarboxylate	dimethylmalonic acid	0.0669	0.3117	0.6302	0.84	0.91	0.92	0.81	0.89	0.96	1.0715	0.9227	1.0312	0.9655	1.1234	1.0196	0.9389	0.9046
		glutarate (C5-DC)	0.0597	0.6326	0.1244	0.95	1.2	0.79	0.85	0.71	0.89	1.1136	0.9136	0.9876	1.047	1.0124	1.2148	0.9629	0.8581
		3-methylglutarate/2-methylglutarate	0.1524	0.0648	0.5368	0.74	0.73	1.01	0.66	0.9	0.89	1.1478	0.9333	1.1549	0.9257	1.3242	0.9714	0.9856	0.8743
		2-hydroxyglutarate	0.4479	0.1793	0.617	1.02	0.9	1.13	0.96	1.07	0.95	0.9832	1.0273	1.0439	0.963	1.0352	0.9311	1.0526	0.9989
		adipate (C6-DC)	0.0887	0.5207	0.4395	0.92	1.07	0.86	0.82	0.76	0.89	1.1725	0.985	1.0845	1.0782	1.1309	1.214	1.0381	0.9253
		2-hydroxyadipate	0.1858	0.1913	0.483	0.96	0.94	1.03	0.76	0.81	0.78	1.0942	0.9789	1.1099	0.9623	1.1298	1.0586	1.0899	0.8539
		3-hydroxyadipate	0.7663	0.0239	0.0427	0.77	0.54	1.43	0.67	1.25	0.87	1.1009	1.0345	1.2654	0.8602	1.4312	0.7705	1.0997	0.9612
		maleate	0.2452	0.1617	0.7165	0.89	0.87	1.02	0.81	0.93	0.91	1.1054	1.0088	1.1161	0.9975	1.1803	1.0305	1.052	0.9603
		heptenedioate (C7:1-DC)*	0.0204	0.0966	0.9125	0.62	0.63	0.98	0.42	0.66	0.68	1.2826	0.824	1.2708	0.8366	1.5698	0.9955	0.9717	0.6579
		azelate (C9-DC)	0.9551	0.1005	0.5058	1.19	0.75	1.59	0.54	0.73	0.46	1.7195	1.7465	2.1573	1.283	1.9672	1.4718	2.3474	1.0705
		sebacate (C10-DC)	0.9199	0.0893	0.5185	1.28	0.81	1.58	0.76	0.94	0.6	1.1229	1.2842	1.4125	0.9776	1.2388	1.0069	1.5861	0.9446
		dodecanedioate (C12-DC)	0.6367	0.2229	0.7837	0.97	0.88	1.09	0.78	0.89	0.81	1.1415	1.0657	1.1908	1.0135	1.2118	1.0713	1.1699	0.9486
		dodecadienoate (12:2)*	0.1975	0.6373	0.3624	0.98	1.22	0.8	0.74	0.61	0.76	1.2721	0.9944	1.1326	1.1421	1.1447	1.3995	1.1205	0.8527
		tridecenedioate (C13:1-DC)*	0.7256	0.4095	0.7448	1.12	0.92	1.21	0.93	1	0.83	0.8452	0.9045	0.9322	0.8124	0.8791	0.8112	0.9853	0.8137
		tetradecanedioate (C14-DC)	0.237	0.2515	0.9284	0.93	0.93	1	0.83	0.89	0.89	1.0599	0.9697	1.0599	0.9697	1.0983	1.0215	1.0215	0.9115
		hexadecanedioate (C16-DC)	0.0262	0.3369	0.3782	0.85	0.99	0.86	0.73	0.75	0.86	1.1809	0.9467	1.1006	1.0318	1.1896	1.1722	1.0115	0.8738
		hexadecenedioate (C16:1-DC)*	0.0048	0.6653	0.7459	0.53	0.91	0.59	0.53	0.59	1	1.0725	0.6013	0.8638	0.8222	1.1259	1.019	0.6017	0.6008
		octadecenedioate (C18:1-DC)	0.0951	0.7692	0.7015	0.75	0.93	0.8	0.75	0.81	1.01	1.0096	0.7852	0.914	0.8863	1.0463	0.9728	0.7818	0.789
	Fatty Acid, Amino	2-aminoheptanoate	0.0026	0.0014	0.4558	0.76	1.67	0.46	1.03	0.62	1.36	1.1726	0.7811	0.7734	1.2038	0.8781	1.467	0.6687	0.9076
		2-aminooctanoate	0.0774	0.1428	0.1983	1.15	1	1.15	1.55	1.56	1.35	0.9698	1.301	1.0448	1.2217	0.9713	0.9683	1.1182	1.5067
	Fatty Acid Metabolism (also BCAA Metabolism)	butyrylcarnitine (C4)	0.4535	0.9281	0.5029	0.79	0.91	0.87	0.91	1.01	1.16	1.1295	1.0041	1.059	1.0787	1.1846	1.0744	0.9335	1.0836
		butyrylglycine	0.0264	0.9088	0.991	0.83	1.05	0.79	0.82	0.79	1	1.1054	0.8902	0.9862	1.0164	1.0806	1.1302	0.8919	0.8884
		propionyl CoA	0.0759	0.2451	0.0349	0.95	0.68	1.4	1.05	1.54	1.1	0.9594	1.1391	1.1138	0.9757	1.1405	0.7784	1.0871	1.1976
		propionylcarnitine (C3)	0.3533	0.5091	0.0364	0.91	0.82	1.11	1.04	1.28	1.15	0.9847	1.0543	1.0349	1.0012	1.0831	0.8863	0.9867	1.1304
		propionylglycine	0.684	0.5899	0.4983	0.96	0.88	1.09	0.99	1.13	1.03	0.9893	1.0294	1.0332	0.983	1.0521	0.9266	1.0143	1.0464
		methylmalonate (MMA)	0.705	0.8604	0.9735	1.05	0.99	1.06	1.02	1.03	0.97	1.0268	1.0662	1.0551	1.0364	1.0302	1.0234	1.0799	1.0509
	Fatty Acid Metabolism (Acyl Glycine)	valerylglycine	0.5304	0.8384	0.8391	0.93	0.91	1.02	1.06	1.17	1.15	0.9369	0.9727	0.9461	0.963	0.9826	0.8912	0.9096	1.0437
		N-palmitoylglycine	0.1061	0.244	0.8956	0.76	0.98	0.78	0.62	0.63	0.81	1.4566	1.0241	1.2983	1.1917	1.473	1.4403	1.1237	0.9121
		3-hydroxybutyroylglycine**	0.0247	0.5337	0.9878	0.76	0.91	0.83	0.7	0.77	0.93	0.9822	0.7515	0.9032	0.8352	1.0279	0.9365	0.7784	0.7212
	Fatty Acid Metabolism (Acyl Carnitine, Short Chain)	acetylcarnitine (C2)	0.3934	0.8733	0.074	0.89	0.81	1.09	1.09	1.34	1.23	1.0587	1.1505	1.1025	1.1041	1.1675	0.9499	1.0376	1.2776
		valerylcarnitine (C5)	0.7227	0.5451	0.0198	0.79	0.77	1.03	0.99	1.28	1.25	0.9775	0.9781	0.9899	0.9649	1.1032	0.8517	0.8765	1.0924
		isocaproylcarnitine	0.2216	0.5431	0.8707	0.84	0.9	0.93	0.84	0.94	1.01	1.0993	0.9722	1.064	1.0095	1.1589	1.0397	0.9691	0.9756
	Fatty Acid Metabolism (Acyl Carnitine, Medium Chain)	hexanoylcarnitine (C6)	0.8879	0.7046	0.0633	0.72	0.79	0.91	1.01	1.28	1.4	1.1742	1.1268	1.1291	1.1745	1.3103	1.0381	0.9479	1.328
		octanoylcarnitine (C8)	0.701	0.1911	0.2878	0.84	1.37	0.62	1.31	0.96	1.55	1.2083	1.0851	0.9408	1.3684	1.0206	1.3961	0.861	1.3373
		cis-3,4-methyleneheptanoylcarnitine	0.2007	0.5777	0.0165	0.88	0.76	1.16	1.09	1.44	1.24	0.9785	1.0916	1.0464	1.0197	1.1119	0.8451	0.981	1.2161
		nonanoylcarnitine (C9)	0.2712	0.4635	0.0868	0.54	0.59	0.91	0.73	1.23	1.36	1.1729	0.9248	1.1325	0.9677	1.4727	0.8732	0.7923	1.0739
		decanoylcarnitine (C10)	0.9531	0.7974	0.0339	0.79	0.79	1.01	1.04	1.32	1.3	1.0745	1.0913	1.0787	1.0868	1.2028	0.9461	0.9546	1.2451
		laurylcarnitine (C12)	0.2442	0.637	0.0297	0.87	0.72	1.21	1.07	1.49	1.23	1.0215	1.1472	1.11	1.0534	1.1861	0.857	1.034	1.2744
	Fatty Acid Metabolism (Acyl Carnitine, Long Chain Saturated)	myristoylcarnitine (C14)	0.0928	0.7586	0.0704	0.95	0.82	1.16	1.26	1.54	1.32	0.9717	1.1729	1.0434	1.0969	1.0694	0.8739	1.0175	1.3477
		pentadecanoylcarnitine (C15)*	0.1994	0.9083	0.0925	0.94	0.91	1.03	1.2	1.32	1.28	0.9411	1.0466	0.9557	1.0312	0.9872	0.895	0.9241	1.1845
		palmitoylcarnitine (C16)	0.0853	0.8264	0.0576	0.97	0.81	1.21	1.19	1.47	1.22	0.917	1.0917	1.0021	1.0017	1.015	0.8191	0.9891	1.2071
		margaroylcarnitine (C17)*	0.1333	0.756	0.0899	1.02	0.95	1.06	1.29	1.35	1.27	0.9038	1.0599	0.9323	1.0297	0.9249	0.8826	0.9397	1.1952
		stearoylcarnitine (C18)	0.0205	0.9925	0.2125	1.17	0.96	1.22	1.37	1.43	1.17	0.9647	1.2452	1.0696	1.1341	0.9864	0.9429	1.1527	1.3493
		arachidoylcarnitine (C20)*	0.1654	0.9953	0.1041	1	0.9	1.12	1.2	1.34	1.2	0.9189	1.0621	0.9689	1.0092	0.969	0.8688	0.9688	1.1671
		behenoylcarnitine (C22)*	0.4048	0.5401	0.0844	0.88	0.87	1.02	1.16	1.34	1.31	0.9846	1.0695	0.9931	1.0604	1.0548	0.9144	0.9315	1.2247
	Fatty Acid Metabolism (Acyl Carnitine, Monounsaturated)	butenoylcarnitine (C4:1)	0.3286	0.0544	0.474	0.78	0.68	1.15	0.69	1.03	0.89	1.0047	0.8866	1.067	0.8206	1.1983	0.811	0.9357	0.8314
		cis-4-decenoylcarnitine (C10:1)	0.6165	0.4645	0.0029	0.73	0.67	1.1	1.01	1.51	1.38	1.0213	1.0559	1.0603	1.0145	1.2238	0.8187	0.8968	1.2349
		5-dodecenoylcarnitine (C12:1)	0.8441	0.5969	0.0302	0.76	0.72	1.06	0.92	1.29	1.22	1.0224	0.9938	1.0461	0.9686	1.1915	0.8532	0.9007	1.0984
		myristoleoylcarnitine (C14:1)*	0.8234	0.9435	0.0374	0.75	0.76	0.99	1.01	1.33	1.34	1.0057	0.9982	1.0019	1.0022	1.1428	0.8685	0.8609	1.1526
		palmitoleoylcarnitine (C16:1)*	0.5589	0.8235	0.0184	0.82	0.77	1.07	1.07	1.39	1.3	0.9885	1.0482	1.0189	1.016	1.1184	0.8586	0.9195	1.193
		oleoylcarnitine (C18:1)	0.4009	0.9007	0.03	0.86	0.8	1.07	1.11	1.39	1.3	1.0326	1.1187	1.0653	1.0841	1.1485	0.9167	0.9821	1.2725
		eicosenoylcarnitine (C20:1)*	0.0576	0.7054	0.0731	1	0.91	1.1	1.39	1.53	1.39	0.9162	1.1343	0.9596	1.0883	0.9617	0.8708	0.9576	1.333
		erucoylcarnitine (C22:1)*	0.6879	0.9852	0.0448	0.84	0.83	1.01	1.09	1.31	1.3	1.0167	1.0633	1.0199	1.0599	1.1098	0.9236	0.93	1.2132
		nervonoylcarnitine (C24:1)*	0.5109	0.8271	0.023	0.71	0.75	0.95	0.95	1.28	1.34	1.0492	0.9916	1.0278	1.0142	1.2017	0.8966	0.854	1.1465
	Fatty Acid Metabolism (Acyl Carnitine, Polyunsaturated)	linoleoylcarnitine (C18:2)*	0.0186	0.123	0.0031	0.96	0.67	1.43	1.12	1.68	1.17	0.9312	1.155	1.092	0.9847	1.1169	0.7455	1.0671	1.2538
		linolenoylcarnitine (C18:3)*	0.4242	0.0381	0.0758	0.67	0.62	1.09	0.66	1.07	0.99	1.0457	0.863	1.0801	0.8265	1.2911	0.8002	0.8691	0.8562
		dihomo-linoleoylcarnitine (C20:2)*	0.9586	0.9602	0.0067	0.73	0.78	0.93	1.03	1.31	1.4	1.0081	0.9846	0.9788	1.0157	1.1304	0.8858	0.8272	1.1617
		arachidonoylcarnitine (C20:4)	0.7051	0.1203	0.327	0.85	0.83	1.03	0.8	0.97	0.94	1.0502	0.9504	1.0629	0.9369	1.1495	0.9509	0.9763	0.9212
		meadoylcarnitine (C20:3n9)*	8.7328e-07	0.7527	0.6679	0.23	0.76	0.3	0.29	0.39	1.31	1.817	0.5337	1.268	1.115	2.0698	1.5643	0.4663	0.6095
		docosadienoylcarnitine (C22:2)*	0.0496	0.9716	0.019	0.95	0.78	1.22	1.3	1.67	1.37	0.9439	1.1821	1.0348	1.0859	1.0609	0.8269	1.0087	1.3773
		docosatrienoylcarnitine (C22:3)*	0.2168	0.7205	0.048	0.91	0.79	1.15	1.15	1.45	1.26	0.9943	1.1357	1.0609	1.0652	1.1102	0.8784	1.0116	1.2753
		adrenoylcarnitine (C22:4)*	0.7802	0.6092	0.104	0.78	0.78	0.99	0.87	1.12	1.12	1.1612	1.0718	1.157	1.0763	1.3013	1.021	1.0126	1.1385
		docosahexaenoylcarnitine (C22:6)*	0.0005	0.0842	0.1086	1.26	0.66	1.92	1.29	1.96	1.02	0.8012	1.2325	1.0938	0.9227	0.9664	0.6361	1.2212	1.2452
	Fatty Acid Metabolism (Acyl Carnitine, Dicarboxylate)	adipoylcarnitine (C6-DC)	0.0557	0.7234	0.3213	0.67	0.96	0.7	0.88	0.92	1.31	1.281	1.0067	1.0913	1.2075	1.3053	1.2566	0.8772	1.1523
		pimeloylcarnitine/3-methyladipoylcarnitine (C7-DC)	0.449	0.8979	0.0975	0.73	0.85	0.86	0.88	1.04	1.22	1.1958	1.0343	1.1165	1.1182	1.2945	1.097	0.9386	1.142
		suberoylcarnitine (C8-DC)	0.0363	0.973	0.1095	0.47	0.74	0.63	0.72	0.97	1.55	1.5398	1.0374	1.2954	1.2962	1.7654	1.3143	0.8254	1.2759
	Fatty Acid Metabolism (Acyl Carnitine, Hydroxy)	(R)-3-hydroxybutyrylcarnitine	0.3078	0.8627	0.0552	0.68	0.8	0.86	1	1.25	1.46	1.1135	1.0296	1.0432	1.1039	1.2404	0.9865	0.8461	1.236
		(S)-3-hydroxybutyrylcarnitine	0.2611	0.7181	0.0018	0.85	0.77	1.11	1.08	1.41	1.27	0.9821	1.0648	1.0288	1.0154	1.1118	0.8524	0.9457	1.1988
		3-hydroxyhexanoylcarnitine (1)	0.238	0.9194	0.0001	0.67	0.76	0.89	0.93	1.23	1.38	1.0194	0.9228	0.9714	0.9737	1.1608	0.878	0.782	1.0813
		3-hydroxyhexanoylcarnitine (2)	0.0652	0.1519	0.0019	0.54	0.74	0.73	0.96	1.28	1.76	1.0712	0.9047	0.9471	1.0361	1.228	0.9143	0.6662	1.1732
		3-hydroxyoctanoylcarnitine (1)	0.1893	0.3025	0.0014	0.81	0.82	1	1.27	1.55	1.55	0.9921	1.1216	0.991	1.1228	1.0923	0.8919	0.8897	1.3826
		3-hydroxyoctanoylcarnitine (2)	0.5048	0.6963	0.0039	0.81	0.81	1.01	1.14	1.41	1.4	1.0144	1.0837	1.017	1.081	1.121	0.9078	0.9131	1.2757
		3-hydroxydecanoylcarnitine	0.9289	0.5116	0.2127	0.75	0.87	0.86	1.06	1.21	1.4	0.9268	0.8871	0.8681	0.9493	0.9902	0.8635	0.746	1.0458
		3-hydroxypalmitoylcarnitine	0.1181	0.6775	0.0355	0.95	0.79	1.2	1.22	1.54	1.29	1.0011	1.2032	1.0881	1.1111	1.1159	0.8864	1.0604	1.3638
		3-hydroxyoleoylcarnitine	0.0515	0.5178	0.1233	1.07	0.93	1.15	1.61	1.73	1.5	0.8375	1.1497	0.8979	1.0857	0.8659	0.8091	0.9299	1.397
	Carnitine Metabolism	deoxycarnitine	0.228	0.1141	0.5365	1.08	0.83	1.3	0.98	1.18	0.91	0.9892	1.115	1.1233	0.973	1.082	0.8964	1.1647	1.0592
		carnitine	0.9439	0.0909	0.0204	0.83	0.76	1.1	0.88	1.16	1.06	1.0294	1.0009	1.0721	0.9558	1.1704	0.8884	0.9737	1.0316
	Ketone Bodies	3-hydroxybutyrate (BHBA)	0.7372	0.6675	0.7903	0.97	0.95	1.02	0.94	0.99	0.97	1.0013	0.9839	1.0122	0.9725	1.0273	0.9754	0.997	0.9692
	Fatty Acid Metabolism (Acyl Choline)	palmitoylcholine	0.0326	0.1459	0.1197	1.52	1.47	1.04	1.53	1.05	1.01	0.8561	1.0605	0.8757	1.0397	0.6942	1.0179	1.0572	1.0643
		oleoylcholine	0.0086	0.7233	0.7897	1.31	1.01	1.29	1.37	1.35	1.05	0.8251	1.096	0.9455	0.9686	0.8203	0.83	1.0708	1.1245
	Fatty Acid, Monohydroxy	4-hydroxybutyrate (GHB)	0.6099	0.8116	0.1131	0.69	0.74	0.93	0.84	1.13	1.21	1.1155	0.9739	1.0825	1.0089	1.2789	0.9522	0.8861	1.0727
		alpha-hydroxycaproate	0.9005	0.1075	0.9005	1	1.05	0.95	1.05	1	1.05	0.8413	0.8418	0.8207	0.8636	0.8207	0.8619	0.8207	0.8655
		2-hydroxyoctanoate	0.012	0.2365	0.2924	0.75	1.02	0.74	0.89	0.87	1.18	1.1127	0.8976	0.9644	1.0546	1.1004	1.1251	0.8284	0.9753
		2-hydroxydecanoate	0.0048	0.2028	0.12	0.65	0.98	0.66	0.87	0.89	1.35	1.2231	0.9287	1.0149	1.1491	1.2328	1.2135	0.7971	1.0768
		2-hydroxymyristate	0.2611	0.4475	0.2097	1.03	1.12	0.92	0.72	0.64	0.69	1.4011	1.1714	1.3454	1.2304	1.3226	1.4796	1.3681	0.9502
		2-hydroxypalmitate	0.1275	0.7918	0.4104	0.87	1.2	0.73	0.7	0.58	0.8	1.5371	1.1056	1.3095	1.3465	1.398	1.6762	1.221	0.9757
		2-hydroxystearate	0.6297	0.7508	0.5886	1.08	1.42	0.76	0.99	0.69	0.91	1.5098	1.2948	1.3	1.5169	1.248	1.7716	1.352	1.2304
		2-hydroxyarachidate*	0.7793	0.9633	0.6617	1.04	1.16	0.9	0.97	0.84	0.93	1.2364	1.1582	1.1714	1.2269	1.147	1.3258	1.1959	1.1157
		2-hydroxybehenate	0.193	0.916	0.5469	0.79	0.91	0.87	0.83	0.91	1.04	1.2202	1.0347	1.1458	1.1134	1.2774	1.163	1.0143	1.0577
		3-hydroxyhexanoate	0.9249	0.7934	0.3906	1.11	1.1	1.01	0.96	0.88	0.86	1.1057	1.0968	1.1135	1.0885	1.0552	1.1562	1.1719	1.0124
		3-hydroxyoctanoate	0.1593	0.7504	0.8119	0.86	0.94	0.91	0.83	0.89	0.97	1.0949	0.9565	1.0498	1.0043	1.1298	1.0601	0.9698	0.9415
		3-hydroxydecanoate	0.4745	0.9002	0.0864	0.8	0.85	0.94	0.92	1.09	1.16	1.0781	0.9988	1.0486	1.03	1.1674	0.9888	0.9298	1.0765
		3-hydroxylaurate	0.0099	0.1474	0.4749	0.81	1.05	0.77	0.92	0.87	1.13	1.0692	0.8977	0.9433	1.0311	1.0421	1.0963	0.8445	0.9576
		5-hydroxyhexanoate	0.5997	0.3672	0.916	1.1	0.84	1.32	0.89	1.06	0.8	0.7661	0.8359	0.8774	0.7181	0.8342	0.698	0.9206	0.7407
		16-hydroxypalmitate	0.7964	0.1676	0.8239	1.01	0.93	1.09	0.83	0.9	0.83	1.1527	1.1061	1.2006	1.0554	1.1964	1.109	1.2047	0.9952
		13-HODE + 9-HODE	0.0984	0.7877	0.4126	1.71	1.48	1.16	1.39	0.94	0.81	1.0993	1.3848	1.2037	1.2742	0.8875	1.3111	1.5198	1.2328
	Fatty Acid, Dihydroxy	2S,3R-dihydroxybutyrate	0.8633	0.5167	0.4873	1.07	0.96	1.12	0.96	1	0.89	0.9234	0.9629	0.9782	0.9049	0.9431	0.9038	1.0133	0.9062
		2R,3R-dihydroxybutyrate	0.2847	0.3508	0.4082	1.02	1.01	1.01	1.17	1.16	1.15	0.9802	1.0654	0.9856	1.0596	0.9771	0.9833	0.9942	1.1455
		2,4-dihydroxybutyrate	0.5147	0.769	0.4917	1	0.96	1.05	1.02	1.07	1.02	0.983	1.0164	1.0057	0.9924	1.0055	0.9604	1.0058	1.0283
		3,4-dihydroxybutyrate	0.0384	0.1383	0.2939	0.93	1.24	0.75	0.96	0.77	1.03	1.1286	0.9482	0.9712	1.1149	1.0081	1.2492	0.9343	0.9638
	Eicosanoid	prostaglandin F2alpha	0.003	0.6023	0.0626	0.72	1.39	0.52	0.45	0.33	0.63	1.6722	0.8314	1.2037	1.3275	1.4017	1.9427	1.0056	0.6354
		12-HHTrE	0.0326	0.8044	0.0895	0.83	1.46	0.57	0.53	0.36	0.64	1.39	0.7793	1.0332	1.1571	1.1283	1.6518	0.9381	0.6006
	Endocannabinoid	oleoyl ethanolamide	0.1466	0.9094	0.8239	0.78	0.94	0.83	0.78	0.83	1	1.2244	0.9836	1.1242	1.0897	1.2646	1.1842	0.9838	0.9833
		palmitoyl ethanolamide	0.3233	0.719	0.6466	0.69	0.94	0.73	0.93	0.98	1.34	1.3678	1.1316	1.1909	1.319	1.4071	1.3286	0.9747	1.3081
		stearoyl ethanolamide	0.2919	0.9709	0.7912	0.71	0.97	0.73	0.87	0.9	1.23	1.5058	1.2048	1.308	1.4143	1.5274	1.4843	1.0886	1.3356
		N-oleoyltaurine	0.0815	0.8165	0.5691	0.63	0.94	0.68	0.72	0.77	1.14	1.3155	0.9167	1.1094	1.135	1.3576	1.2735	0.8612	0.9793
		N-stearoyltaurine	0.4891	0.3861	0.1655	0.94	0.97	0.97	1.16	1.2	1.23	1.0281	1.0891	1.013	1.1051	1.0445	1.0118	0.9815	1.2101
		N-palmitoyltaurine	0.5078	0.8423	0.4199	0.75	0.9	0.83	0.94	1.04	1.25	1.1206	0.9888	1.0309	1.0838	1.1788	1.0625	0.8831	1.1077
		linoleoyl ethanolamide	0.0131	0.678	0.6478	1.52	1.07	1.42	1.42	1.32	0.93	0.9297	1.3209	1.1302	1.1086	0.8961	0.9632	1.3643	1.2721
		N-oleoylserine	0.0137	0.5554	0.8414	0.69	1.01	0.68	0.61	0.6	0.88	1.389	0.8982	1.1656	1.1348	1.3813	1.3967	0.9498	0.8401
	Inositol Metabolism	myo-inositol	0.3032	0.1377	0.023	1.1	1.11	0.99	1.07	0.97	0.98	0.9794	1.0069	0.9728	1.0138	0.9286	1.0301	1.017	0.9956
		inositol 1-phosphate (I1P)	0.2348	0.1155	0.1737	1.31	1.37	0.96	1.36	0.99	1.04	0.9696	1.0916	0.9449	1.1178	0.817	1.1221	1.0728	1.1128
	Phospholipid Metabolism	choline	0.3619	0.9599	0.3887	1.08	1.05	1.03	1.04	0.99	0.96	0.99	1.0274	1.0067	1.0097	0.9662	1.0137	1.0471	1.0052
		choline phosphate	0.1581	0.1022	0.0179	0.95	0.82	1.16	0.99	1.2	1.04	0.985	1.0467	1.0541	0.9735	1.0803	0.8897	1.028	1.0677
		cytidine 5'-diphosphocholine	0.1589	0.9928	0.605	1.04	0.98	1.06	1.06	1.08	1.02	0.9545	1.0095	0.9825	0.9798	0.9639	0.9451	1.0011	1.0188
		glycerophosphorylcholine (GPC)	0.1272	0.8618	0.8789	1.24	1.08	1.15	1.18	1.09	0.95	1.0084	1.176	1.0856	1.0943	0.9677	1.0491	1.2034	1.1451
		phosphoethanolamine	0.1299	0.3653	0.8833	1.04	1.03	1.01	1.06	1.03	1.02	0.9896	1.025	0.9968	1.0174	0.9766	1.0026	1.017	1.034
		cytidine-5'-diphosphoethanolamine	0.7751	0.5655	0.9412	1.02	1.03	0.99	1.03	1.01	1.02	0.9603	0.9727	0.9565	0.9767	0.9482	0.9725	0.9649	0.9813
		glycerophosphoethanolamine	0.4546	0.9475	0.7497	1.08	1.05	1.03	1.05	1	0.97	0.9478	0.9865	0.9621	0.9713	0.925	0.9705	0.9992	0.9722
		glycerophosphoserine*	0.4879	0.6111	0.9035	0.95	1.03	0.92	1	0.97	1.05	1.0362	0.9899	0.9928	1.0359	1.0199	1.0526	0.9658	1.0172
		glycerophosphoinositol*	0.0455	0.2234	0.5762	1.06	1.02	1.03	1.16	1.13	1.09	0.9662	1.055	0.9833	1.0369	0.9547	0.9778	1.012	1.1033
		trimethylamine N-oxide	0.0008	0.0037	0.5075	1.7	0.69	2.46	1.01	1.47	0.6	0.9872	1.6076	1.5763	0.9838	1.1683	0.8061	1.9843	1.1838
	Phosphatidylcholine (PC)	1-myristoyl-2-palmitoyl-GPC (14:0/16:0)	0.5841	0.3561	0.2342	1.02	1.08	0.94	1.01	0.93	0.99	1.0221	0.9966	0.9913	1.0293	0.9821	1.062	1.0004	0.9924
		1-myristoyl-2-arachidonoyl-GPC (14:0/20:4)*	3.0659e-07	0.6679	0.7972	0.72	1	0.72	0.75	0.75	1.04	1.1598	0.8535	1.0006	1.0221	1.1625	1.1571	0.8386	0.8703
		1,2-dipalmitoyl-GPC (16:0/16:0)	4.473e-05	0.733	0.7725	1.24	1.02	1.22	1.24	1.22	1	0.8982	1.1059	0.9972	1.0011	0.891	0.9054	1.1034	1.1089
		1-palmitoyl-2-palmitoleoyl-GPC (16:0/16:1)*	1.3229e-06	0.2708	0.3753	0.83	1.01	0.82	0.87	0.87	1.06	1.1133	0.9432	1.0141	1.0482	1.1091	1.1175	0.9191	0.9703
		1-palmitoyl-2-stearoyl-GPC (16:0/18:0)	3.6744e-05	0.6714	0.6388	1.27	0.98	1.3	1.35	1.38	1.06	0.8868	1.1763	1.0198	1.0354	0.8969	0.8766	1.1428	1.214
		1-palmitoyl-2-oleoyl-GPC (16:0/18:1)	5.1647e-06	0.1518	0.53	0.87	1.02	0.85	0.91	0.89	1.05	1.0738	0.9458	0.9943	1.03	1.0634	1.0843	0.9252	0.9689
		1-palmitoyl-2-gamma-linolenoyl-GPC (16:0/18:3n6)*	4.6607e-08	0.3702	0.5711	0.41	0.95	0.43	0.48	0.5	1.17	1.7112	0.771	1.2356	1.2746	1.7565	1.6659	0.7147	0.8344
		1-palmitoyl-2-dihomo-linolenoyl-GPC (16:0/20:3n3 or 6)*	0.0726	0.2972	0.4292	0.81	1.02	0.8	0.93	0.91	1.14	1.1114	0.9529	0.9965	1.0746	1.1004	1.1223	0.8925	1.0208
		1-palmitoyl-2-arachidonoyl-GPC (16:0/20:4n6)	2.356e-07	0.1287	0.7434	0.87	1.04	0.83	0.89	0.85	1.03	1.0988	0.9443	1.0033	1.0454	1.0747	1.1229	0.9319	0.9583
		1-palmitoyl-2-docosahexaenoyl-GPC (16:0/22:6)	1.0067e-06	0.8906	0.5424	1.35	0.91	1.47	1.39	1.52	1.03	0.7796	1.1111	0.955	0.9253	0.8144	0.7447	1.0955	1.1285
		1-palmitoleoyl-2-linoleoyl-GPC (16:1/18:2)*	2.6546e-09	0.0665	0.9032	1.58	0.89	1.77	1.42	1.6	0.9	0.8389	1.337	1.145	1.0129	0.8869	0.7909	1.4031	1.2626
		1,2-distearoyl-GPC (18:0/18:0)	0.0457	0.9876	0.4202	1.18	0.88	1.34	1.33	1.51	1.13	0.8878	1.183	1.0303	1.0322	0.9433	0.8324	1.1172	1.257
		1-stearoyl-2-oleoyl-GPC (18:0/18:1)	4.4021e-05	0.4845	0.5561	0.78	1	0.78	0.82	0.82	1.05	1.1504	0.9186	1.0244	1.0521	1.1524	1.1484	0.8963	0.9436
		1-stearoyl-2-linoleoyl-GPC (18:0/18:2)*	0.0051	0.9411	0.3686	1.12	0.96	1.17	1.19	1.23	1.06	0.9385	1.104	1.0153	1.0226	0.9558	0.9212	1.0749	1.1367
		1-stearoyl-2-arachidonoyl-GPC (18:0/20:4)	0.2054	0.5618	0.8176	0.96	1.04	0.92	0.97	0.94	1.02	1.0483	0.991	1.0055	1.0362	1.0285	1.068	0.9826	1.0004
		1-stearoyl-2-docosahexaenoyl-GPC (18:0/22:6)	2.1181e-07	0.9066	0.899	1.6	0.93	1.71	1.64	1.75	1.02	0.7075	1.1819	0.9502	0.9249	0.7313	0.6837	1.1691	1.1963
		1,2-dioleoyl-GPC (18:1/18:1)	6.3553e-06	0.4207	0.8948	0.76	1.03	0.74	0.8	0.78	1.05	1.1803	0.907	1.0248	1.0717	1.1627	1.1979	0.8869	0.9297
		1-oleoyl-2-linoleoyl-GPC (18:1/18:2)*	1.1453e-08	0.1313	0.8179	1.64	0.92	1.78	1.48	1.6	0.9	0.793	1.2928	1.0901	0.9783	0.8244	0.7617	1.3557	1.222
		1-oleoyl-2-docosahexaenoyl-GPC (18:1/22:6)*	0.0006	0.5895	0.1961	1.12	0.9	1.23	1.16	1.28	1.04	0.9109	1.086	1.0125	0.9784	0.9572	0.8646	1.0677	1.1065
		1,2-dilinoleoyl-GPC (18:2/18:2)	3.0773e-06	0.783	0.6875	2	0.96	2.08	1.99	2.07	0.99	0.6621	1.3473	1.0132	0.9755	0.6747	0.6496	1.3518	1.3422
	Phosphatidylethanolamine (PE)	1,2-dipalmitoyl-GPE (16:0/16:0)*	0.8622	0.7358	0.9129	1.03	1.03	1	1.07	1.04	1.04	1.0191	1.0507	1.0186	1.0512	1.0042	1.0341	1.0331	1.0706
		1-palmitoyl-2-stearoyl-GPE (16:0/18:0)*	0.03	0.9845	0.9663	1.14	1	1.15	1.16	1.17	1.02	0.9759	1.1284	1.0489	1.051	0.9783	0.9735	1.1196	1.1382
		1-palmitoyl-2-oleoyl-GPE (16:0/18:1)	1.083e-05	0.2565	0.4176	0.83	1.01	0.82	0.88	0.87	1.06	1.0855	0.9232	0.9882	1.0262	1.0794	1.0915	0.8969	0.9527
		1-palmitoyl-2-linoleoyl-GPE (16:0/18:2)	0.0095	0.4468	0.2784	1.16	0.87	1.33	1.19	1.36	1.02	0.8874	1.1129	1.0241	0.9682	0.9469	0.8278	1.1012	1.1261
		1-palmitoyl-2-arachidonoyl-GPE (16:0/20:4)*	3.4929e-08	0.1461	0.6211	0.74	1.08	0.68	0.77	0.71	1.05	1.2632	0.9138	1.0547	1.1346	1.2157	1.3107	0.8937	0.9364
		1-palmitoyl-2-docosahexaenoyl-GPE (16:0/22:6)*	1.1189e-06	0.9645	0.758	1.44	0.92	1.57	1.48	1.61	1.03	0.7511	1.1439	0.956	0.9269	0.7821	0.7201	1.1298	1.1597
		1-palmitoleoyl-2-oleoyl-GPE (16:1/18:1)*	0.0001	0.2364	0.7637	0.82	1.08	0.76	0.86	0.79	1.04	1.1125	0.895	0.9728	1.0429	1.0683	1.1567	0.8774	0.9148
		1-stearoyl-2-oleoyl-GPE (18:0/18:1)	0.0005	0.2978	0.9237	0.88	1.03	0.85	0.91	0.88	1.04	1.0828	0.9507	1.0005	1.0379	1.066	1.0997	0.935	0.9684
		1-stearoyl-2-arachidonoyl-GPE (18:0/20:4)	0.0002	0.1131	0.5295	0.9	1.07	0.84	0.93	0.86	1.03	1.0841	0.9535	0.9926	1.0504	1.0459	1.1224	0.9393	0.9694
		1-stearoyl-2-docosahexaenoyl-GPE (18:0/22:6)*	7.6077e-08	0.892	0.8308	1.72	0.92	1.86	1.67	1.81	0.97	0.6446	1.1381	0.9124	0.8546	0.6701	0.6192	1.1547	1.1195
		1,2-dioleoyl-GPE (18:1/18:1)	0.0031	0.1817	0.9417	0.91	1.04	0.88	0.95	0.91	1.04	1.062	0.9692	0.996	1.039	1.0404	1.0836	0.9516	0.9889
		1-oleoyl-2-linoleoyl-GPE (18:1/18:2)*	3.2775e-08	0.8821	0.9603	1.44	1.02	1.42	1.46	1.44	1.01	0.8426	1.2122	1.0195	1.025	0.8347	0.8505	1.2042	1.2212
		1-oleoyl-2-arachidonoyl-GPE (18:1/20:4)*	0.0972	0.3065	0.3784	0.97	1.07	0.91	0.98	0.92	1.01	1.0018	0.945	0.9538	0.9959	0.9679	1.0358	0.9398	0.951
		1-oleoyl-2-docosahexaenoyl-GPE (18:1/22:6)*	1.3379e-06	0.6848	0.6966	1.37	0.92	1.48	1.36	1.47	0.99	0.8504	1.2057	1.0477	0.9968	0.8851	0.8157	1.2103	1.2005
	Glycosyl PE	1-stearoyl-2-arachidonoyl-glycosyl-GPE (18:0/20:4)**	0.3792	0.4087	0.9598	0.82	0.87	0.94	0.66	0.75	0.8	1.156	0.9198	1.1259	0.9518	1.2357	1.0763	1.016	0.8116
	Phosphatidylserine (PS)	1-palmitoyl-2-oleoyl-GPS (16:0/18:1)	3.0205e-06	0.8683	0.2023	0.77	0.95	0.8	0.81	0.85	1.05	1.1389	0.9152	1.0295	1.0311	1.1662	1.1116	0.8927	0.9406
		1-palmitoyl-2-arachidonoyl-GPS (16:0/20:4)	8.3926e-07	0.9593	0.7717	0.67	1.02	0.66	0.67	0.65	0.99	1.3005	0.8626	1.078	1.0981	1.2897	1.3114	0.8664	0.8582
		1-stearoyl-2-oleoyl-GPS (18:0/18:1)	1.7142e-05	0.1506	0.8796	0.85	1.04	0.82	0.9	0.86	1.05	1.1149	0.9562	1.0145	1.0625	1.0938	1.1359	0.9351	0.9799
		1-stearoyl-2-linoleoyl-GPS (18:0/18:2)	5.8128e-06	0.2535	0.7802	1.35	1.06	1.27	1.48	1.39	1.09	0.9063	1.2409	1.0344	1.1052	0.8788	0.9339	1.1901	1.298
		1-stearoyl-2-arachidonoyl-GPS (18:0/20:4)	5.2618e-07	0.3786	0.8797	0.75	1.05	0.71	0.77	0.74	1.04	1.1852	0.8771	1.0087	1.064	1.1553	1.2151	0.8621	0.8939
		1,2-dioleoyl-GPS (18:1/18:1)	1.7834e-08	0.7721	0.4442	0.72	1.02	0.7	0.67	0.66	0.94	1.1914	0.8191	1.0101	1.0111	1.1768	1.2061	0.8434	0.7917
	Phosphatidylglycerol (PG)	1-palmitoyl-2-oleoyl-GPG (16:0/18:1)	0.038	0.984	0.2289	0.92	0.97	0.95	0.95	0.98	1.03	1.0556	0.9995	1.0284	1.0283	1.0707	1.0405	0.9861	1.0147
		1,2-dioleoyl-GPG (18:1/18:1)	9.9118e-06	0.2582	0.8505	0.75	1.08	0.69	0.79	0.73	1.06	1.1967	0.8827	1.0047	1.086	1.1509	1.2425	0.8584	0.91
		1-oleoyl-2-linoleoyl-GPG (18:1/18:2)*	0.0058	0.5862	0.9988	0.83	0.96	0.86	0.81	0.84	0.98	1.1295	0.9454	1.0537	1.0257	1.1512	1.1078	0.9561	0.9334
	Phosphatidylinositol (PI)	1-palmitoyl-2-oleoyl-GPI (16:0/18:1)*	0.0115	0.6275	0.471	0.8	0.92	0.87	0.83	0.9	1.03	1.0631	0.9007	0.9958	0.972	1.1054	1.0209	0.8863	0.917
		1-palmitoyl-2-arachidonoyl-GPI (16:0/20:4)*	7.5705e-06	0.6278	0.9948	1.41	0.94	1.49	1.37	1.45	0.97	0.7562	1.0817	0.9368	0.8905	0.7787	0.7337	1.0949	1.0668
		1-stearoyl-2-oleoyl-GPI (18:0/18:1)*	0.0016	0.556	0.803	0.8	0.97	0.83	0.77	0.79	0.96	1.0931	0.8719	0.9992	0.9713	1.1098	1.0764	0.8886	0.8531
		1,2-dioleoyl-GPI (18:1/18:1)	0.0005	0.717	0.3205	0.76	0.97	0.78	0.82	0.85	1.08	1.1935	0.9537	1.0665	1.0882	1.214	1.1731	0.919	0.9927
		1-stearoyl-2-arachidonoyl-GPI (18:0/20:4)	0.0002	0.877	0.7883	1.34	1	1.35	1.32	1.32	0.98	0.8031	1.0696	0.9419	0.9227	0.8043	0.802	1.0794	1.0585
		1-oleoyl-2-arachidonoyl-GPI (18:1/20:4)*	0.0015	0.8533	0.9906	1.16	0.97	1.19	1.16	1.19	1	0.9055	1.0631	0.991	0.9726	0.9181	0.8929	1.0638	1.0622
	Lysophospholipid	1-palmitoyl-GPC (16:0)	0.6973	0.9601	0.3794	1.09	1.05	1.04	1.02	0.97	0.94	1.0137	1.0465	1.0327	1.0263	0.9888	1.0387	1.0767	1.0125
		2-palmitoyl-GPC (16:0)*	0.6633	0.9705	0.9662	1.02	1.01	1.01	1.03	1.03	1.01	1.0156	1.0393	1.0231	1.0315	1.0128	1.0185	1.0333	1.0461
		1-palmitoleoyl-GPC (16:1)*	7.6e-06	0.9376	0.2738	0.69	0.93	0.74	0.73	0.78	1.06	1.2278	0.9018	1.076	1.0625	1.2732	1.1823	0.8787	0.9277
		2-palmitoleoyl-GPC (16:1)*	0.3072	0.2149	0.6418	0.92	1.18	0.78	0.98	0.84	1.07	1.117	0.9761	0.9861	1.1147	1.0269	1.2072	0.9453	1.0107
		1-stearoyl-GPC (18:0)	0.543	0.7084	0.6154	1.12	1.02	1.1	1.02	1	0.91	1.0142	1.0806	1.0672	1.0245	1.0055	1.023	1.129	1.0262
		1-oleoyl-GPC (18:1)	0.0017	0.7848	0.3856	0.89	1.07	0.84	0.86	0.81	0.96	1.0618	0.9032	0.9732	0.997	1.0278	1.0958	0.9187	0.8859
		1-linoleoyl-GPC (18:2)	0.0199	0.8047	0.6611	1.13	0.98	1.15	1.14	1.16	1.01	0.9508	1.0879	1.0214	1.0132	0.9609	0.9408	1.082	1.0946
		1-arachidonoyl-GPC (20:4n6)*	0.0136	0.5302	0.9045	0.79	1.1	0.72	0.82	0.74	1.04	1.2152	0.9296	1.0348	1.1206	1.156	1.2745	0.9137	0.9475
		1-lignoceroyl-GPC (24:0)	0.0461	0.4129	0.8786	1.29	1.12	1.15	1.37	1.22	1.06	0.8793	1.0993	0.9495	1.025	0.8282	0.9304	1.0708	1.1314
		1-palmitoyl-GPE (16:0)	0.7138	0.6554	0.3483	1.22	1.06	1.15	1	0.94	0.82	1.0534	1.14	1.134	1.0546	1.0205	1.0863	1.2475	1.019
		1-stearoyl-GPE (18:0)	0.9696	0.6009	0.1588	1.17	1.1	1.07	0.96	0.87	0.82	1.0229	1.0433	1.059	1.005	0.9759	1.0699	1.1421	0.932
		2-stearoyl-GPE (18:0)*	0.4031	0.6479	0.6712	0.95	1.01	0.94	0.86	0.85	0.9	1.1386	1.0264	1.1038	1.0633	1.1312	1.1459	1.0763	0.9704
		1-oleoyl-GPE (18:1)	0.0021	0.8123	0.3008	0.87	1.05	0.83	0.8	0.76	0.92	1.0849	0.8875	0.9909	0.987	1.058	1.1119	0.9238	0.8466
		1-linoleoyl-GPE (18:2)*	0.1151	0.6995	0.7909	1.13	1	1.14	1.08	1.08	0.95	0.9816	1.0875	1.0486	1.0165	0.9828	0.9804	1.1145	1.0572
		1-arachidonoyl-GPE (20:4n6)*	0.0005	0.6123	0.6641	0.75	1.07	0.71	0.75	0.7	0.99	1.2123	0.8797	1.0277	1.0751	1.172	1.2527	0.8835	0.8754
		1-palmitoyl-GPS (16:0)*	0.9758	0.8295	0.7066	1.11	1.08	1.02	0.99	0.91	0.89	1.2402	1.2529	1.2555	1.2366	1.1916	1.2888	1.3195	1.178
		1-stearoyl-GPS (18:0)*	0.835	0.7907	0.6106	1.17	1.12	1.04	0.99	0.88	0.85	1.224	1.2483	1.2478	1.2231	1.1527	1.2953	1.3429	1.1418
		1-oleoyl-GPS (18:1)	0.0085	0.9824	0.6728	0.77	1.04	0.74	0.73	0.7	0.95	1.2625	0.9256	1.0933	1.1047	1.2367	1.2883	0.95	0.8982
		1-linoleoyl-GPS (18:2)*	0.9898	0.9442	0.9252	1.02	1.03	1	0.96	0.93	0.94	1.0712	1.0506	1.0699	1.052	1.0571	1.0852	1.0826	1.0145
		1-palmitoyl-GPG (16:0)*	0.0003	0.8206	0.9443	0.73	1.02	0.72	0.75	0.73	1.02	1.2024	0.8812	1.0308	1.0629	1.1895	1.2152	0.872	0.8915
		1-stearoyl-GPG (18:0)	0.002	0.7228	0.9705	0.7	1.05	0.67	0.73	0.7	1.04	1.1797	0.8262	0.982	1.0356	1.1524	1.207	0.8116	0.8426
		1-oleoyl-GPG (18:1)*	0.0002	0.5069	0.9106	0.68	1.05	0.65	0.71	0.68	1.05	1.2828	0.8695	1.0505	1.1155	1.252	1.3135	0.8489	0.8927
		1-linoleoyl-GPG (18:2)*	0.0243	0.3904	0.3089	0.89	1.19	0.75	0.89	0.74	0.99	1.1702	0.9496	1.01	1.1193	1.0663	1.2742	0.9536	0.9451
		1-palmitoyl-GPI (16:0)	0.4736	0.5653	0.8365	1.02	0.91	1.13	0.98	1.08	0.96	1.0303	1.0836	1.0923	1.018	1.0816	0.979	1.1029	1.0618
		1-stearoyl-GPI (18:0)	0.2685	0.3707	0.9405	1.06	0.89	1.19	0.97	1.08	0.91	1.0196	1.097	1.1104	1.0008	1.0765	0.9627	1.1443	1.0437
		1-oleoyl-GPI (18:1)	0.1389	0.8753	0.9535	0.82	0.94	0.88	0.82	0.87	0.99	1.1301	0.9578	1.0641	1.0278	1.1664	1.0939	0.9617	0.9534
		1-linoleoyl-GPI (18:2)*	0.5539	0.2441	0.3441	0.91	0.76	1.19	0.87	1.14	0.96	1.0445	1.0542	1.1298	0.9638	1.1856	0.9034	1.0741	1.0318
		1-arachidonoyl-GPI (20:4)*	0.0043	0.7031	0.6038	1.46	1.01	1.45	1.3	1.29	0.89	0.8573	1.182	1.0495	0.9785	0.8532	0.8613	1.2457	1.1103
	Plasmalogen	1-(1-enyl-palmitoyl)-2-oleoyl-GPE (P-16:0/18:1)*	0.0005	0.0958	0.8008	0.83	1.07	0.78	0.91	0.84	1.09	1.1171	0.9347	0.9874	1.0721	1.0772	1.1571	0.8975	0.9764
		1-(1-enyl-palmitoyl)-2-linoleoyl-GPE (P-16:0/18:2)*	0.3579	0.8964	0.8726	0.92	0.98	0.93	0.93	0.95	1.01	1.0269	0.9566	0.993	0.9925	1.0355	1.0183	0.9505	0.9634
		1-(1-enyl-palmitoyl)-2-palmitoyl-GPC (P-16:0/16:0)*	0.0757	0.159	0.9017	1.08	1.06	1.02	1.13	1.07	1.05	0.9764	1.0473	0.9851	1.038	0.949	1.0038	1.0213	1.0766
		1-(1-enyl-palmitoyl)-2-palmitoleoyl-GPC (P-16:0/16:1)*	0.0084	0.0683	0.7032	0.92	1.09	0.84	0.97	0.89	1.06	1.0532	0.9494	0.9662	1.0415	1.0079	1.0986	0.9246	0.9773
		1-(1-enyl-palmitoyl)-2-arachidonoyl-GPE (P-16:0/20:4)*	4.7875e-05	0.4771	0.3667	0.87	1.05	0.83	0.87	0.83	1	1.1299	0.9571	1.0291	1.0638	1.1006	1.1591	0.9576	0.9565
		1-(1-enyl-palmitoyl)-2-oleoyl-GPC (P-16:0/18:1)*	0.7206	0.1932	0.6543	0.97	1.03	0.94	1.03	1	1.07	1.0027	0.9879	0.9725	1.0199	0.9867	1.0188	0.9583	1.0212
		1-(1-enyl-stearoyl)-2-oleoyl-GPE (P-18:0/18:1)	0.0156	0.5104	0.4498	0.85	1	0.85	0.92	0.91	1.08	1.0802	0.9529	0.9989	1.039	1.0779	1.0825	0.9198	0.9902
		1-(1-enyl-palmitoyl)-2-arachidonoyl-GPC (P-16:0/20:4)*	0.0576	0.6899	0.6443	0.82	1.12	0.73	0.81	0.73	0.99	1.2103	0.9343	1.0401	1.1146	1.1421	1.2785	0.9381	0.9302
		1-(1-enyl-palmitoyl)-2-linoleoyl-GPC (P-16:0/18:2)*	0.0401	0.9268	0.7119	1.12	0.96	1.17	1.22	1.27	1.09	0.9164	1.0934	0.993	1.0122	0.9352	0.8976	1.0509	1.1412
		1-(1-enyl-stearoyl)-2-arachidonoyl-GPE (P-18:0/20:4)*	0.6522	0.5418	0.28	1.02	1.08	0.94	1	0.93	0.98	1.0364	1.0076	1.0053	1.0405	0.9953	1.0774	1.0152	0.9991
	Lysoplasmalogen	1-(1-enyl-palmitoyl)-GPC (P-16:0)*	0.064	0.3902	0.9207	0.82	1.04	0.79	0.87	0.84	1.06	1.1614	0.9641	1.0386	1.094	1.1386	1.1841	0.9386	0.9926
		1-(1-enyl-palmitoyl)-GPE (P-16:0)*	0.6736	0.0633	0.9764	1.02	1.09	0.94	1.11	1.02	1.08	0.9883	1.0047	0.9562	1.0386	0.9455	1.0311	0.967	1.0471
		1-(1-enyl-oleoyl)-GPE (P-18:1)*	0.0002	0.037	0.6929	0.86	1.11	0.77	0.92	0.83	1.07	1.1083	0.9351	0.9767	1.0744	1.0488	1.1678	0.9047	0.9693
		1-(1-enyl-stearoyl)-GPE (P-18:0)*	0.0406	0.1886	0.4377	1.22	1.14	1.07	1.25	1.1	1.02	0.9631	1.1103	0.9994	1.0719	0.9006	1.0256	1.0982	1.124
		1-(1-enyl-oleoyl)-2-oleoyl-GPE (P-18:1/18:1)*	0.0001	0.0864	0.5478	0.74	1.09	0.67	0.85	0.78	1.15	1.1613	0.8758	0.9639	1.0848	1.1101	1.2124	0.8177	0.9412
	Glycerolipid Metabolism	glycerol	0.4089	0.9808	0.3804	1.01	1.07	0.95	0.95	0.89	0.94	1.0509	0.9984	1.0213	1.0298	1.0156	1.0863	1.0271	0.9661
		glycerol 3-phosphate	0.4502	0.2183	0.0184	1.1	1.11	0.99	1.06	0.95	0.97	0.9927	1.0144	0.9852	1.0223	0.9394	1.0459	1.0311	0.9956
		glycerophosphoglycerol	0.212	0.7437	0.5403	1.08	1.01	1.07	1.04	1.03	0.96	0.9703	1.0261	1.0035	0.9909	0.9634	0.9773	1.0437	1.0063
	Monoacylglycerol	1-myristoylglycerol (14:0)	0.0134	0.6141	0.899	0.68	0.89	0.76	0.61	0.69	0.91	1.3947	0.9544	1.2359	1.1226	1.4752	1.3142	0.9966	0.907
		1-pentadecanoylglycerol (15:0)	0.4673	0.6497	0.8707	0.84	0.91	0.93	0.8	0.88	0.95	1.2419	1.069	1.198	1.1155	1.3027	1.1812	1.0934	1.0415
		1-palmitoylglycerol (16:0)	0.0546	0.3573	0.7489	0.64	0.81	0.8	0.59	0.73	0.92	1.3954	0.9552	1.2678	1.0902	1.5446	1.2462	0.9911	0.9148
		1-palmitoleoylglycerol (16:1)*	0.0008	0.9992	0.8053	0.56	0.89	0.63	0.56	0.63	1	1.5126	0.9007	1.252	1.1766	1.6017	1.4235	0.9024	0.8989
		1-margaroylglycerol (17:0)	0.383	0.6545	0.7769	0.79	0.91	0.86	0.7	0.77	0.89	1.1841	0.9249	1.1072	1.0063	1.2397	1.1285	0.9747	0.8688
		1-oleoylglycerol (18:1)	0.0006	0.8032	0.6163	0.53	0.85	0.62	0.54	0.64	1.02	1.4284	0.8255	1.182	1.0863	1.5457	1.3111	0.8184	0.8335
		1-linoleoylglycerol (18:2)	0.1609	0.6227	0.6313	1.09	0.91	1.2	1.06	1.16	0.97	0.9588	1.0796	1.0496	0.9835	1.0043	0.9134	1.095	1.0624
		2-dihomo-linoleoylglycerol (20:2)*	3.572e-05	0.2792	0.1605	0.37	0.86	0.43	0.52	0.61	1.41	1.6575	0.7865	1.2223	1.2473	1.785	1.53	0.6595	0.9293
		1-dihomo-linolenylglycerol (20:3)	0.0027	0.8299	0.3428	0.59	0.89	0.67	0.66	0.74	1.12	1.3533	0.8931	1.1404	1.1186	1.4352	1.2714	0.8456	0.9467
		1-arachidonylglycerol (20:4)	0.0007	0.3055	0.6073	0.76	1.16	0.66	0.77	0.66	1.01	1.2645	0.8976	1.0331	1.1426	1.1713	1.3577	0.895	0.9006
		1-eicosapentaenoylglycerol (20:5)*	5.433e-06	0.553	0.6505	1.96	0.93	2.1	2.19	2.36	1.12	0.7531	1.6135	1.154	1.189	0.7804	0.7258	1.5277	1.7101
		1-docosahexaenoylglycerol (22:6)	0.0135	0.9954	0.9064	1.21	0.9	1.35	1.21	1.35	1	0.9337	1.1909	1.0875	1.0281	0.9836	0.8839	1.1914	1.1904
		2-myristoylglycerol (14:0)	0.0091	0.1813	0.5991	0.52	0.68	0.77	0.44	0.65	0.84	1.5396	0.8842	1.3949	1.0374	1.8339	1.2453	0.9559	0.8035
		2-palmitoylglycerol (16:0)	0.0733	0.2985	0.5215	0.57	0.73	0.78	0.54	0.73	0.93	1.4667	0.9413	1.3313	1.0847	1.6908	1.2427	0.9718	0.907
		2-palmitoleoylglycerol (16:1)*	0.0314	0.8137	0.9794	0.49	0.79	0.62	0.5	0.63	1.03	1.6173	0.8907	1.343	1.1812	1.8081	1.4266	0.8779	0.905
		2-oleoylglycerol (18:1)	0.0008	0.626	0.2829	0.45	0.72	0.62	0.49	0.68	1.09	1.6279	0.8866	1.3689	1.1609	1.8886	1.3673	0.8492	0.9287
		2-linoleoylglycerol (18:2)	0.1273	0.4619	0.7613	1.08	0.85	1.27	1.01	1.19	0.94	1.0227	1.1588	1.1513	1.0226	1.1074	0.938	1.1952	1.1179
		2-arachidonoylglycerol (20:4)	0.0028	0.5832	0.9459	0.69	1.01	0.68	0.71	0.7	1.03	1.276	0.8857	1.0707	1.1031	1.2684	1.2836	0.873	0.9
		2-eicosapentaenoylglycerol (20:5)*	0.0003	0.6876	0.2144	1.24	0.5	2.51	1.37	2.76	1.1	0.6803	1.1861	1.0205	0.8259	0.9094	0.4512	1.1316	1.2474
		2-docosahexaenoylglycerol (22:6)*	0.1193	0.733	0.8152	1	0.76	1.31	0.98	1.29	0.98	1.1157	1.2518	1.2665	1.0922	1.2688	0.9626	1.2641	1.238
		1-heptadecenoylglycerol (17:1)*	0.0217	0.6824	0.5708	0.65	0.86	0.75	0.65	0.75	0.99	1.3945	0.972	1.2358	1.14	1.4973	1.2917	0.9744	0.9694
		2-heptadecenoylglycerol (17:1)*	0.0077	0.4905	0.6253	0.62	0.81	0.77	0.61	0.75	0.98	1.3828	0.9431	1.2419	1.0922	1.5305	1.235	0.9533	0.9316
		1-meadoylglycerol (20:3n9)*	2.6788e-08	0.5873	0.351	0.19	0.75	0.25	0.24	0.32	1.29	2.6142	0.6411	1.7761	1.5285	2.9879	2.2404	0.5642	0.7276
		1-dihomo-linoleoylglycerol (20:2)	0.0012	0.0714	0.7567	0.36	0.99	0.37	0.5	0.51	1.38	1.6342	0.7055	1.12	1.25	1.6417	1.6267	0.5982	0.8262
	Diacylglycerol	palmitoyl-arachidonoyl-glycerol (16:0/20:4) [2]*	0.9591	0.2181	0.6301	1.03	0.97	1.07	0.92	0.95	0.89	0.9871	0.9854	1.0217	0.9487	1.0042	0.97	1.0393	0.9248
		palmitoyl-docosahexaenoyl-glycerol (16:0/22:6) [1]*	0.0014	0.7665	0.9403	1.77	0.81	2.18	1.84	2.26	1.04	0.7662	1.5234	1.1716	1.0941	0.8456	0.6867	1.4975	1.5525
		palmitoyl-docosahexaenoyl-glycerol (16:0/22:6) [2]*	4.4066e-08	0.3139	0.7097	1.7	0.82	2.08	1.6	1.95	0.94	0.608	1.1044	0.9033	0.7917	0.6687	0.5473	1.1379	1.0667
		stearoyl-arachidonoyl-glycerol (18:0/20:4) [2]*	0.0065	0.9263	0.6736	1.52	1.07	1.42	1.49	1.4	0.98	0.8545	1.2449	1.0413	1.0471	0.8261	0.8829	1.2564	1.2319
		oleoyl-arachidonoyl-glycerol (18:1/20:4) [2]*	1.6652e-05	0.4042	0.5709	1.48	0.96	1.53	1.33	1.38	0.9	0.8194	1.1775	1.0345	0.9498	0.834	0.8048	1.235	1.1129
		stearoyl-docosahexaenoyl-glycerol (18:0/22:6) [2]*	1.2245e-06	0.7638	0.8013	1.86	0.96	1.94	1.87	1.95	1	0.6704	1.2766	0.9797	0.9491	0.6856	0.6553	1.2739	1.2797
	Sphingolipid Synthesis	sphinganine	0.0611	0.5757	0.236	0.97	1.11	0.87	0.93	0.84	0.96	1.0521	0.9495	0.9821	1.0236	0.9958	1.1083	0.9684	0.9283
		sphingadienine	0.4524	0.6137	0.3749	1.01	1.04	0.97	0.94	0.9	0.93	0.9875	0.9441	0.9724	0.9601	0.9673	1.0077	0.9776	0.9065
		phytosphingosine	0.8231	0.951	0.8518	1.02	0.99	1.03	1.07	1.08	1.05	1.0072	1.0552	1.0206	1.041	1.0103	1.004	1.0309	1.0826
		hexadecasphinganine (d16:0)*	0.0814	0.0784	0.9933	1.23	1.24	0.99	1.58	1.27	1.29	0.9469	1.1772	0.9406	1.1838	0.8454	1.0484	1.0359	1.3361
	Dihydroceramides	N-palmitoyl-sphinganine (d18:0/16:0)	0.1795	0.762	0.7904	1.06	1	1.05	1.09	1.09	1.03	0.9728	1.0414	0.9991	1.0136	0.9723	0.9733	1.0259	1.0589
	Ceramides	N-palmitoyl-sphingosine (d18:1/16:0)	0.3766	0.4692	0.8502	0.96	0.98	0.98	0.91	0.93	0.95	1.0179	0.9647	1.0083	0.9749	1.0292	1.0066	0.9874	0.9391
		N-stearoyl-sphingosine (d18:1/18:0)*	0.0255	0.5133	0.7833	0.86	1.06	0.81	0.87	0.82	1.01	1.0676	0.8957	0.9632	1.0062	1.036	1.0993	0.8904	0.9016
		N-palmitoyl-sphingadienine (d18:2/16:0)*	0.7735	0.0135	0.5594	1.05	0.89	1.19	0.86	0.97	0.82	1.0303	1.0508	1.1202	0.9556	1.0924	0.9682	1.1479	0.9415
		N-stearoyl-sphingadienine (d18:2/18:0)*	0.6873	0.0459	0.579	1.01	0.92	1.09	0.86	0.94	0.86	1.0609	1.0384	1.1083	0.9882	1.1032	1.0185	1.1133	0.9542
		N-behenoyl-sphingadienine (d18:2/22:0)*	0.458	0.0295	0.2937	0.92	0.85	1.07	0.86	1	0.94	1.0403	0.9969	1.0746	0.9606	1.1218	0.9589	1.0275	0.9625
		ceramide (d18:1/14:0, d16:1/16:0)*	0.2754	0.0819	0.7006	1.07	0.94	1.14	0.97	1.03	0.91	0.9771	1.0278	1.0415	0.9596	1.0081	0.9461	1.075	0.9747
		ceramide (d18:1/17:0, d17:1/18:0)*	0.017	0.8903	0.8998	1.19	1	1.18	1.19	1.18	1	0.936	1.1091	1.0222	1.0179	0.9342	0.9378	1.1102	1.108
		ceramide (d18:1/20:0, d16:1/22:0, d20:1/18:0)*	0.0077	0.4868	0.9968	0.78	1.03	0.76	0.8	0.78	1.03	1.1715	0.912	1.0261	1.066	1.1534	1.1897	0.8988	0.9268
		ceramide (d16:1/24:1, d18:1/22:1)*	0.0021	0.5997	0.4056	0.74	0.98	0.76	0.65	0.67	0.88	1.2276	0.8677	1.0807	1.0232	1.2429	1.2123	0.9185	0.8105
		ceramide (d18:2/24:1, d18:1/24:2)*	0.0299	0.0555	0.9471	0.87	0.89	0.98	0.77	0.87	0.89	1.0651	0.9293	1.0539	0.9411	1.1283	1.0018	0.9796	0.8728
	Hexosylceramides (HCER)	glycosyl-N-palmitoyl-sphingosine (d18:1/16:0)	0.015	0.4394	0.8246	0.9	1.05	0.86	0.92	0.88	1.02	1.0749	0.9551	0.9974	1.0372	1.0496	1.1002	0.9452	0.9663
		glycosyl-N-stearoyl-sphingosine (d18:1/18:0)	0.6376	0.9589	0.7008	1.01	1.03	0.99	0.98	0.95	0.97	1.01	0.9948	1.0036	1.0015	0.9967	1.0232	1.0105	0.9771
	Lactosylceramides (LCER)	lactosyl-N-palmitoyl-sphingosine (d18:1/16:0)	0.3267	0.4252	0.2246	0.99	0.99	1	1.12	1.13	1.13	1.0083	1.0627	1.0077	1.0634	1.014	1.0027	1.0014	1.1317
	Glycosphingolipid Sulfates	3-sulfo-palmitoyl-galactosylceramide (d18:1/16:0)	0.021	0.4461	0.9192	1.27	1.05	1.21	1.4	1.33	1.1	0.8508	1.1046	0.9416	1.0085	0.8299	0.8717	1.0533	1.1624
	Dihydrosphingomyelins	myristoyl dihydrosphingomyelin (d18:0/14:0)*	0.0593	0.2235	0.4681	1.05	1.03	1.03	1.14	1.11	1.08	0.9829	1.0607	0.996	1.0467	0.9701	0.9957	1.022	1.1041
		palmitoyl dihydrosphingomyelin (d18:0/16:0)*	0.0004	0.2268	0.6068	1.13	1.05	1.08	1.15	1.1	1.02	0.9369	1.0415	0.9738	1.0024	0.9155	0.9583	1.0321	1.0521
		behenoyl dihydrosphingomyelin (d18:0/22:0)*	0.6006	0.0242	0.473	0.99	1.11	0.89	1.19	1.07	1.2	0.9892	1.0174	0.9325	1.0774	0.9356	1.0428	0.9295	1.1163
		sphingomyelin (d18:0/18:0, d19:0/17:0)*	0.0013	0.0123	0.9767	0.82	1.16	0.71	0.94	0.81	1.15	1.105	0.8944	0.9307	1.0789	1.0246	1.1854	0.8367	0.9592
		sphingomyelin (d18:0/20:0, d16:0/22:0)*	0.2445	0.0368	0.2775	0.87	1.06	0.82	1.04	0.98	1.2	1.0579	0.9746	0.958	1.0803	1.0271	1.0887	0.889	1.0709
	Sphingomyelins	palmitoyl sphingomyelin (d18:1/16:0)	0.2839	0.7313	0.9938	0.98	1.01	0.97	0.98	0.98	1.01	1.0268	1.0029	1.0114	1.0192	1.0226	1.0309	1.0003	1.0059
		stearoyl sphingomyelin (d18:1/18:0)	0.7954	0.1434	0.7945	1	1.06	0.94	1.04	0.98	1.04	1.025	1.0121	0.9934	1.0455	0.9948	1.0551	0.992	1.0347
		behenoyl sphingomyelin (d18:1/22:0)*	0.0197	0.3287	0.8766	0.89	1.03	0.86	0.93	0.9	1.05	1.0343	0.9234	0.9606	1.0015	1.017	1.0515	0.9042	0.9451
		tricosanoyl sphingomyelin (d18:1/23:0)*	0.0039	0.9744	0.3964	1.11	0.97	1.15	1.15	1.19	1.03	0.965	1.1058	1.0352	1.0314	0.9816	0.9484	1.0889	1.1249
		lignoceroyl sphingomyelin (d18:1/24:0)	0.8657	0.9045	0.7088	1	0.98	1.02	1.01	1.03	1.01	1.0254	1.0377	1.0352	1.0273	1.0362	1.0146	1.0343	1.0415
		sphingomyelin (d18:2/18:1)*	5.107e-06	0.3845	0.1672	1.43	1.12	1.28	1.4	1.25	0.98	0.8308	1.1089	0.9531	0.9794	0.784	0.8775	1.1221	1.0941
		sphingomyelin (d18:2/23:1)*	0.0004	0.3656	0.4288	1.17	0.91	1.29	1.18	1.3	1.01	0.9167	1.1284	1.0418	0.996	0.959	0.8744	1.1245	1.1328
		sphingomyelin (d18:2/24:2)*	0.0382	0.4569	0.8459	1.33	0.87	1.53	1.16	1.34	0.88	0.8688	1.1641	1.0833	0.9371	0.9298	0.8079	1.2368	1.0824
		sphingomyelin (d18:1/14:0, d16:1/16:0)*	0.0036	0.534	0.5367	0.91	1	0.91	0.94	0.94	1.03	1.0336	0.9552	0.987	1.0046	1.0338	1.0335	0.9402	0.9721
		sphingomyelin (d18:2/14:0, d18:1/14:1)*	0.1365	0.1158	0.5531	0.91	0.91	1	0.88	0.96	0.96	1.0396	0.9743	1.0401	0.9739	1.0872	0.992	0.9929	0.9534
		sphingomyelin (d17:1/16:0, d18:1/15:0, d16:1/17:0)*	0.2555	0.8171	0.1996	1	0.96	1.04	1.03	1.08	1.03	0.9857	1.0204	1.006	0.9989	1.0067	0.9647	1.0053	1.0373
		sphingomyelin (d17:2/16:0, d18:2/15:0)*	0.3836	0.0227	0.3667	0.86	0.77	1.12	0.79	1.02	0.91	1.0384	0.9718	1.0942	0.9127	1.1744	0.9024	1.0141	0.9242
		sphingomyelin (d18:2/16:0, d18:1/16:1)*	9.345e-05	0.1738	0.993	0.89	0.96	0.93	0.86	0.89	0.96	1.0704	0.958	1.0324	0.9982	1.0903	1.0504	0.9745	0.9395
		sphingomyelin (d18:1/17:0, d17:1/18:0, d19:1/16:0)	7.3826e-07	0.6375	0.6099	1.33	0.99	1.33	1.27	1.28	0.96	0.8296	1.0821	0.9681	0.9355	0.8319	0.8273	1.1042	1.0574
		sphingomyelin (d18:1/18:1, d18:2/18:0)	0.1891	0.9388	0.8325	0.96	1	0.95	0.95	0.94	0.99	1.0238	0.9715	0.9983	0.9984	1.0212	1.0263	0.9754	0.9671
		sphingomyelin (d18:1/19:0, d19:1/18:0)*	0.006	0.311	0.6235	1.15	1.03	1.12	1.24	1.21	1.08	0.924	1.088	0.9798	1.0288	0.9116	0.9364	1.0481	1.1329
		sphingomyelin (d18:1/20:0, d16:1/22:0)*	0.0005	0.1333	0.4335	0.83	1.03	0.8	0.9	0.88	1.09	1.0631	0.9045	0.9579	1.0158	1.049	1.0771	0.8668	0.9469
		sphingomyelin (d18:1/20:1, d18:2/20:0)*	0.0069	0.7756	0.057	0.77	0.9	0.85	0.84	0.94	1.09	1.1	0.9296	1.0242	1.0099	1.1585	1.0416	0.89	0.9742
		sphingomyelin (d18:1/21:0, d17:1/22:0, d16:1/23:0)*	0.2434	0.4026	0.2278	1.01	0.98	1.02	1.1	1.12	1.1	0.9611	1.0192	0.9723	1.0074	0.9695	0.9528	0.975	1.0689
		sphingomyelin (d18:2/21:0, d16:2/23:0)*	0.2049	0.8145	0.2621	1.02	0.94	1.08	1.07	1.14	1.05	0.9837	1.0561	1.0232	1.0143	1.0147	0.9526	1.0317	1.0836
		sphingomyelin (d18:1/22:1, d18:2/22:0, d16:1/24:1)*	0.0029	0.6838	0.2335	0.88	0.98	0.9	0.92	0.94	1.05	1.0591	0.9642	1.0076	1.0187	1.0722	1.046	0.943	0.9881
		sphingomyelin (d18:1/22:2, d18:2/22:1, d16:1/24:2)*	0.3716	0.5037	0.194	0.88	0.88	1	0.91	1.03	1.03	1.0369	0.9859	1.0372	0.9856	1.1034	0.9705	0.971	1.0026
		sphingomyelin (d18:2/23:0, d18:1/23:1, d17:1/24:1)*	0.0545	0.8352	0.3802	0.89	0.96	0.93	0.92	0.96	1.03	1.0745	0.992	1.0376	1.031	1.0976	1.0514	0.9777	1.008
		sphingomyelin (d18:1/24:1, d18:2/24:0)*	0.0002	0.8445	0.9895	0.79	1	0.79	0.8	0.8	1.01	1.0867	0.8641	0.9737	0.9837	1.0857	1.0877	0.8617	0.8667
		sphingomyelin (d18:2/24:1, d18:1/24:2)*	0.1452	0.7375	0.301	0.91	0.95	0.95	0.94	0.98	1.03	1.0375	0.9783	1.0135	1.0037	1.0637	1.0113	0.9634	0.9951
	Sphingosines	sphingosine	0.2088	0.7159	0.1583	1.01	1.11	0.9	0.96	0.86	0.95	1.0502	0.978	0.9971	1.0342	0.9931	1.1073	1.0011	0.952
		hexadecasphingosine (d16:1)*	0.3805	0.3551	0.2911	1.17	1.16	1.01	1.19	1.02	1.02	0.9737	1.0631	0.9776	1.0589	0.9004	1.047	1.0549	1.0724
		heptadecasphingosine (d17:1)	0.6932	0.4797	0.4095	1.11	1.17	0.95	1.16	0.99	1.04	0.9966	1.0423	0.9708	1.0697	0.9191	1.0741	1.0225	1.0646
	Mevalonate Metabolism	3-hydroxy-3-methylglutarate	0.4551	0.0656	0.6526	0.94	0.88	1.07	0.85	0.97	0.9	1.0454	1.0006	1.079	0.965	1.1099	0.9808	1.048	0.9473
	Sterol	cholesterol	0.2418	0.717	0.8114	0.98	1.01	0.96	0.98	0.97	1	1.013	0.9854	0.9949	1.0045	1.0056	1.0203	0.9842	0.9868
		cholesterol sulfate	0.1057	0.6763	0.9951	1.12	1.03	1.09	1.18	1.14	1.05	0.9654	1.0899	1.0081	1.0447	0.9503	0.9805	1.066	1.1169
		4-cholesten-3-one	0.1869	0.719	0.6391	1.05	0.96	1.1	1.06	1.1	1	0.9698	1.046	1.0169	0.9962	0.9899	0.9498	1.044	1.0484
		7-hydroxycholesterol (alpha or beta)	0.6582	0.7872	0.6135	1.11	1.13	0.98	0.87	0.77	0.79	1.1253	1.053	1.1127	1.0663	1.0549	1.1957	1.1706	0.9207
	Pregnenolone Steroids	pregnenolone sulfate	0.8758	0.3872	0.8545	0.99	1.27	0.78	1.12	0.89	1.13	1.1197	1.0394	0.9827	1.1845	0.9875	1.2518	0.9779	1.1087
		21-hydroxypregnenolone disulfate	0.9632	0.0607	0.5523	0.96	1.1	0.87	1.23	1.11	1.28	1.0024	1.0344	0.933	1.1079	0.9527	1.0521	0.9133	1.1706
		pregnenetriol sulfate*	0.1789	0.2229	0.7972	1.14	1.15	1	1.31	1.14	1.15	1.0574	1.2021	1.0547	1.205	0.9842	1.1306	1.1251	1.2888
	Progestin Steroids	pregnanolone/allopregnanolone sulfate	0.7287	0.2288	0.7837	1.02	1.21	0.85	1.2	0.99	1.17	1.0444	1.0466	0.9579	1.1382	0.9461	1.1428	0.9696	1.1331
	Corticosteroids	cortisol	0.3675	0.2617	0.7489	0.88	1.34	0.66	1.07	0.8	1.21	0.9863	0.8174	0.7932	1.0218	0.8434	1.1291	0.743	0.9011
	Androgenic Steroids	dehydroepiandrosterone sulfate (DHEA-S)	0.4098	0.8401	0.3512	1	1.33	0.75	0.86	0.64	0.85	1.2427	0.9958	1.0676	1.1813	1.0664	1.419	1.0688	0.9138
		androsterone sulfate	0.9787	0.2469	0.5246	0.99	1.19	0.83	1.1	0.92	1.1	1.1215	1.0664	1.0202	1.1737	1.0237	1.2193	1.0166	1.1224
	Primary Bile Acid Metabolism	cholate	0.5108	0.2155	0.1908	0.86	0.65	1.32	0.9	1.37	1.04	0.8954	0.9501	1.0071	0.8318	1.0824	0.7083	0.9318	0.9706
		glycocholate	0.3815	0.8154	0.9794	1.29	1.02	1.26	1.43	1.41	1.12	1.0364	1.3911	1.1729	1.2467	1.0262	1.0467	1.3195	1.4717
		taurocholate	0.1564	0.6529	0.5674	1.24	0.91	1.37	1.52	1.68	1.23	1.0854	1.5641	1.2752	1.3631	1.1372	1.0336	1.4132	1.7337
		chenodeoxycholate	0.266	0.5539	0.1563	0.96	0.93	1.04	1.21	1.3	1.25	0.8494	0.9484	0.8639	0.9331	0.8808	0.8179	0.8469	1.0627
		glycochenodeoxycholate	0.3253	0.0659	0.8968	1.23	1.31	0.94	1.6	1.23	1.3	1.0653	1.299	1.0303	1.336	0.9229	1.2078	1.1378	1.4803
		taurochenodeoxycholate	0.0827	0.0413	0.737	1.23	1.25	0.98	1.7	1.36	1.39	0.9613	1.2379	0.9506	1.2492	0.8543	1.0684	1.0469	1.4527
	Secondary Bile Acid Metabolism	deoxycholate	0.2298	0.0033	0.0755	0.61	0.43	1.43	0.48	1.12	0.78	1.0529	0.8117	1.1877	0.6689	1.4718	0.6339	0.9037	0.7082
		glycodeoxycholate	0.0344	0.0326	0.7046	0.58	0.51	1.15	0.46	0.9	0.79	1.2431	0.8628	1.3045	0.7977	1.6503	0.8358	0.9588	0.7549
		taurodeoxycholate	0.3697	0.0171	0.3399	0.66	0.5	1.31	0.56	1.11	0.85	1.2628	1.0281	1.3946	0.8886	1.6824	0.8432	1.1069	0.9396
		taurolithocholate	0.044	0.0126	0.8081	1.19	1.28	0.93	1.59	1.24	1.33	0.987	1.1927	0.9484	1.2336	0.8658	1.1083	1.031	1.3747
		glycoursodeoxycholate	0.0736	0.0799	0.0434	0.4	0.34	1.15	0.43	1.24	1.08	1.7477	1.0663	1.8144	0.9956	2.6004	0.895	1.0285	1.1088
		tauroursodeoxycholate	0.3622	0.2232	0.0366	0.38	0.32	1.17	0.46	1.42	1.22	2.0406	1.2852	2.1239	1.197	3.0817	0.9994	1.1661	1.4193
		glycocholenate sulfate*	0.5286	0.2888	0.5698	1.38	1.27	1.08	1.32	1.04	0.96	1.0644	1.2642	1.114	1.2117	0.9371	1.1917	1.2909	1.2342
		taurocholenate sulfate*	0.0351	0.0428	0.5235	1.81	1.47	1.24	2.09	1.43	1.15	0.8438	1.3298	0.9619	1.2048	0.6838	1.0038	1.2401	1.4308
		7-ketodeoxycholate	0.2591	0.2152	0.3728	0.59	0.56	1.05	0.55	0.98	0.93	0.9334	0.6836	0.9508	0.6652	1.1941	0.6726	0.7074	0.6569
